# Supplementary material for: Impact of Preprocessing Parameters in Medical Imaging-Based Radiomic Studies: A Systematic Review
Source: Cancers (Basel). 2024 Jul 26;16(15):2668. doi: 10.3390/cancers16152668 (PMC11311340; doi:10.3390/cancers16152668)
Supplement: Supplementary file 1 [file cancers-16-02668-s001.zip]

Archive with 1 entries (1 files):
- cancers-3093797-supplementary.pdf
